# Supplementary material for: A newly discovered biodiversity hotspot of many-plumed moths in the Mount Cameroon area: first report on species diversity, with description of nine new species (Lepidoptera, Alucitidae)
Source: Zookeys. 2018 Jul 30;(777):119–39. doi: 10.3897/zookeys.777.24729 (PMC6079098; doi:10.3897/zookeys.777.24729)
Supplement: XML Treatment for Alucita acalyptra [file zookeys.777.24729-treatment1.xml]

<!DOCTYPE tp:taxon-treatment
  PUBLIC "-//TaxonX//DTD Taxonomic Treatment Publishing DTD v0 20100105//EN" "tax-treatment-NSO.dtd">
<tp:taxon-treatment xmlns:tp="http://www.plazi.org/taxpub"><tp:treatment-meta><kwd-group><label>Taxon classification</label><kwd><named-content xmlns:xlink="http://www.w3.org/1999/xlink" content-type="kingdom">Animalia</named-content></kwd><kwd><named-content xmlns:xlink="http://www.w3.org/1999/xlink" content-type="order">Lepidoptera</named-content></kwd><kwd><named-content xmlns:xlink="http://www.w3.org/1999/xlink" content-type="family">Alucitidae</named-content></kwd></kwd-group><mixed-citation publication-type="journal"><person-group><name><surname>Ustjuzhanin</surname><given-names>Peter</given-names></name><name><surname>Kovtunovich</surname><given-names>Vasily</given-names></name><name><surname>Sáfián</surname><given-names>Szabolcs</given-names></name><name><surname>Maicher</surname><given-names>Vincent</given-names></name><name><surname>Tropek</surname><given-names>Robert</given-names></name></person-group><article-title>A newly discovered biodiversity hotspot of many-plumed moths in the Mount Cameroon area: first report on species diversity, with description of nine new species (<tp:taxon-name><tp:taxon-name-part taxon-name-part-type="order">Lepidoptera</tp:taxon-name-part></tp:taxon-name>, <tp:taxon-name><tp:taxon-name-part taxon-name-part-type="family">Alucitidae</tp:taxon-name-part></tp:taxon-name>)</article-title><source>Zookeys</source><day>30</day><month>7</month><year>2018</year><volume>2018</volume><issue>777</issue><fpage>119</fpage><lpage>139</lpage><pub-id pub-id-type="doi">10.3897/zookeys.777.24729</pub-id></mixed-citation></tp:treatment-meta><tp:nomenclature><label>*</label><tp:taxon-name>
              <tp:taxon-name-part taxon-name-part-type="genus" reg="Alucita">Alucita</tp:taxon-name-part>
              <tp:taxon-name-part taxon-name-part-type="species" reg="acalyptra">acalyptra</tp:taxon-name-part>
            </tp:taxon-name><tp:taxon-authority>(Meyrick, 1913)</tp:taxon-authority><tp:nomenclature-citation-list><tp:nomenclature-citation><tp:taxon-name>
                  <tp:taxon-name-part taxon-name-part-type="genus" reg="Orneodes">Orneodes</tp:taxon-name-part>
                  <tp:taxon-name-part taxon-name-part-type="species" reg="acalyptra">acalyptra</tp:taxon-name-part>
                </tp:taxon-name><comment>Meyrick, 1913: 269. Type locality: Barberton, Republic of South Africa. Holotype: male, <named-content xmlns:xlink="http://www.w3.org/1999/xlink" content-type="dwc:institutional_code" xlink:type="simple">TMSA</named-content>, examined by the authors.</comment></tp:nomenclature-citation></tp:nomenclature-citation-list></tp:nomenclature><tp:treatment-sec sec-type="material" id="SECID0ENOAC"><title>Material examined.</title><p><bold>Bamboo Camp</bold>, 1 female, (<abbrev xmlns:xlink="http://www.w3.org/1999/xlink" xlink:title="personal collections of P. Ustjuzhanin and V. Kovtunovich, Novosibirsk and Moscow, Russia" id="ABBRID0EVOAC" xlink:type="simple">CUK</abbrev>), 17–23.IV.2015, V. Maicher, Sz. Sáfián, Š. Janeček, R. Tropek.</p></tp:treatment-sec><tp:treatment-sec sec-type="diagnosis" id="SECID0EZOAC"><title>Diagnosis.</title><p>In the mottled grey colour of the wings with contrast zigzag bands, this species is close to <italic><tp:taxon-name><tp:taxon-name-part taxon-name-part-type="genus" reg="Alucita">A.</tp:taxon-name-part><tp:taxon-name-part taxon-name-part-type="species" reg="agassizi">agassizi</tp:taxon-name-part></tp:taxon-name></italic> Ustjuzhanin &amp; Kovtunovich, 2018. In the male genitalia, the shape of the phallus and the lanceolate uncus are similar to <italic><tp:taxon-name><tp:taxon-name-part taxon-name-part-type="genus" reg="Alucita">A.</tp:taxon-name-part><tp:taxon-name-part taxon-name-part-type="species" reg="hemicyclus">hemicyclus</tp:taxon-name-part></tp:taxon-name></italic> (Hering, 1917), but it differs by the blunt gnathos and the basally narrow valves.</p></tp:treatment-sec><tp:treatment-sec sec-type="distribution" id="SECID0EVPAC"><title>Distribution.</title><p>Malawi, Republic of South Africa, Cameroon.</p></tp:treatment-sec></tp:taxon-treatment>
