# Supplementary material for: A newly discovered biodiversity hotspot of many-plumed moths in the Mount Cameroon area: first report on species diversity, with description of nine new species (Lepidoptera, Alucitidae)
Source: Zookeys. 2018 Jul 30;(777):119–39. doi: 10.3897/zookeys.777.24729 (PMC6079098; doi:10.3897/zookeys.777.24729)
Supplement: XML Treatment for Alucita coffeina [file zookeys.777.24729-treatment3.xml]

<!DOCTYPE tp:taxon-treatment
  PUBLIC "-//TaxonX//DTD Taxonomic Treatment Publishing DTD v0 20100105//EN" "tax-treatment-NSO.dtd">
<tp:taxon-treatment xmlns:tp="http://www.plazi.org/taxpub"><tp:treatment-meta><kwd-group><label>Taxon classification</label><kwd><named-content xmlns:xlink="http://www.w3.org/1999/xlink" content-type="kingdom">Animalia</named-content></kwd><kwd><named-content xmlns:xlink="http://www.w3.org/1999/xlink" content-type="order">Lepidoptera</named-content></kwd><kwd><named-content xmlns:xlink="http://www.w3.org/1999/xlink" content-type="family">Alucitidae</named-content></kwd></kwd-group><mixed-citation publication-type="journal"><person-group><name><surname>Ustjuzhanin</surname><given-names>Peter</given-names></name><name><surname>Kovtunovich</surname><given-names>Vasily</given-names></name><name><surname>Sáfián</surname><given-names>Szabolcs</given-names></name><name><surname>Maicher</surname><given-names>Vincent</given-names></name><name><surname>Tropek</surname><given-names>Robert</given-names></name></person-group><article-title>A newly discovered biodiversity hotspot of many-plumed moths in the Mount Cameroon area: first report on species diversity, with description of nine new species (<tp:taxon-name><tp:taxon-name-part taxon-name-part-type="order">Lepidoptera</tp:taxon-name-part></tp:taxon-name>, <tp:taxon-name><tp:taxon-name-part taxon-name-part-type="family">Alucitidae</tp:taxon-name-part></tp:taxon-name>)</article-title><source>Zookeys</source><day>30</day><month>7</month><year>2018</year><volume>2018</volume><issue>777</issue><fpage>119</fpage><lpage>139</lpage><pub-id pub-id-type="doi">10.3897/zookeys.777.24729</pub-id></mixed-citation></tp:treatment-meta><tp:nomenclature><label>*</label><tp:taxon-name>
              <tp:taxon-name-part taxon-name-part-type="genus" reg="Alucita">Alucita</tp:taxon-name-part>
              <tp:taxon-name-part taxon-name-part-type="species" reg="coffeina">coffeina</tp:taxon-name-part>
            </tp:taxon-name><tp:taxon-authority>(Viette, 1958)</tp:taxon-authority><tp:nomenclature-citation-list><tp:nomenclature-citation><tp:taxon-name>
                  <tp:taxon-name-part taxon-name-part-type="genus" reg="Orneodes">Orneodes</tp:taxon-name-part>
                  <tp:taxon-name-part taxon-name-part-type="species" reg="coffeina">coffeina</tp:taxon-name-part>
                </tp:taxon-name><comment>Viette, 1958: 457. Type locality: Oubangui-Chari, Boukoko, [Central African Republic]. Holotype: female, <named-content xmlns:xlink="http://www.w3.org/1999/xlink" content-type="dwc:institutional_code" xlink:type="simple">MNHN</named-content>, examined by the authors.</comment></tp:nomenclature-citation></tp:nomenclature-citation-list></tp:nomenclature><tp:treatment-sec sec-type="material" id="SECID0E4EAE"><title>Material examined.</title><p><bold>PlanteCam</bold>, 1 male, (<abbrev xmlns:xlink="http://www.w3.org/1999/xlink" xlink:title="personal collections of P. Ustjuzhanin and V. Kovtunovich, Novosibirsk and Moscow, Russia" id="ABBRID0EFFAE" xlink:type="simple">CUK</abbrev>), 11–18.XII.2014, V. Maicher, Sz. Sáfián, Š. Janeček, R. Tropek.</p></tp:treatment-sec><tp:treatment-sec sec-type="diagnosis" id="SECID0EJFAE"><title>Diagnosis.</title><p>The bright orange wings with dark, almost black bases and the large size (about 20 mm), are unique for this species. In the male genitalia, the blunt apex of the uncus and the narrow anellus arms, are close to <italic><tp:taxon-name><tp:taxon-name-part taxon-name-part-type="genus" reg="Alucita">A.</tp:taxon-name-part><tp:taxon-name-part taxon-name-part-type="species" reg="crococyma">crococyma</tp:taxon-name-part></tp:taxon-name></italic> (Meyrick, 1937), from which it differs by the short triangular valves, the narrow gnathos and the needle-like clusters of cornuti in the distal part of the phallus.</p></tp:treatment-sec><tp:treatment-sec sec-type="distribution" id="SECID0E1FAE"><title>Distribution.</title><p>Central African Republic, Cameroon.</p></tp:treatment-sec></tp:taxon-treatment>
