# Supplementary material for: A newly discovered biodiversity hotspot of many-plumed moths in the Mount Cameroon area: first report on species diversity, with description of nine new species (Lepidoptera, Alucitidae)
Source: Zookeys. 2018 Jul 30;(777):119–39. doi: 10.3897/zookeys.777.24729 (PMC6079098; doi:10.3897/zookeys.777.24729)
Supplement: XML Treatment for Alucita zinovievi [file zookeys.777.24729-treatment6.xml]

<!DOCTYPE tp:taxon-treatment
  PUBLIC "-//TaxonX//DTD Taxonomic Treatment Publishing DTD v0 20100105//EN" "tax-treatment-NSO.dtd">
<tp:taxon-treatment xmlns:tp="http://www.plazi.org/taxpub"><tp:treatment-meta><kwd-group><label>Taxon classification</label><kwd><named-content xmlns:xlink="http://www.w3.org/1999/xlink" content-type="kingdom">Animalia</named-content></kwd><kwd><named-content xmlns:xlink="http://www.w3.org/1999/xlink" content-type="order">Lepidoptera</named-content></kwd><kwd><named-content xmlns:xlink="http://www.w3.org/1999/xlink" content-type="family">Alucitidae</named-content></kwd></kwd-group><mixed-citation publication-type="journal"><person-group><name><surname>Ustjuzhanin</surname><given-names>Peter</given-names></name><name><surname>Kovtunovich</surname><given-names>Vasily</given-names></name><name><surname>Sáfián</surname><given-names>Szabolcs</given-names></name><name><surname>Maicher</surname><given-names>Vincent</given-names></name><name><surname>Tropek</surname><given-names>Robert</given-names></name></person-group><article-title>A newly discovered biodiversity hotspot of many-plumed moths in the Mount Cameroon area: first report on species diversity, with description of nine new species (<tp:taxon-name><tp:taxon-name-part taxon-name-part-type="order">Lepidoptera</tp:taxon-name-part></tp:taxon-name>, <tp:taxon-name><tp:taxon-name-part taxon-name-part-type="family">Alucitidae</tp:taxon-name-part></tp:taxon-name>)</article-title><source>Zookeys</source><day>30</day><month>7</month><year>2018</year><volume>2018</volume><issue>777</issue><fpage>119</fpage><lpage>139</lpage><pub-id pub-id-type="doi">10.3897/zookeys.777.24729</pub-id></mixed-citation></tp:treatment-meta><tp:nomenclature><tp:taxon-name>
              <tp:taxon-name-part taxon-name-part-type="genus" reg="Alucita">Alucita</tp:taxon-name-part>
              <tp:taxon-name-part taxon-name-part-type="species" reg="zinovievi">zinovievi</tp:taxon-name-part>
            </tp:taxon-name><tp:taxon-authority>Kovtunovich &amp; Ustjuzhanin, 2016</tp:taxon-authority><tp:nomenclature-citation-list><tp:nomenclature-citation><tp:taxon-name>
                  <tp:taxon-name-part taxon-name-part-type="genus" reg="Alucita">Alucita</tp:taxon-name-part>
                  <tp:taxon-name-part taxon-name-part-type="species" reg="zinovievi">zinovievi</tp:taxon-name-part>
                </tp:taxon-name><comment>Kovtunovich &amp; Ustjuzhanin, 2016: 299. Type locality: PlanteCam, Moutn Cameroon, Cameroon. Type: male, <named-content xmlns:xlink="http://www.w3.org/1999/xlink" content-type="dwc:institutional_code" xlink:type="simple">ZISP</named-content>, examined by the authors.</comment></tp:nomenclature-citation></tp:nomenclature-citation-list></tp:nomenclature><tp:treatment-sec sec-type="material" id="SECID0EIPAE"><title>Material examined.</title><p>PlanteCam, 1100 m a.s.l., Mount Cameroon (SW slope), <named-content xmlns:xlink="http://www.w3.org/1999/xlink" content-type="dwc:verbatimCoordinates" xlink:type="simple"><named-content content-type="geo-json" specific-use="{&#34;type&#34;:&#34;Point&#34;,&#34;coordinates&#34;:[9.070944,4.117500]}" id="NCID0ERPAE" xlink:type="simple">N4.1175000°, E9.0709440°</named-content></named-content>, 11–18.XII.2014. V. Maicher, Sz. Sáfián, Š. Janeček, R. Tropek.</p></tp:treatment-sec><tp:treatment-sec sec-type="diagnosis" id="SECID0EWPAE"><title>Diagnosis.</title><p>In the male genitalia, the shape of the uncus, gnathos, and phallus, this species is similar to <italic><tp:taxon-name><tp:taxon-name-part taxon-name-part-type="genus" reg="Alucita">A.</tp:taxon-name-part><tp:taxon-name-part taxon-name-part-type="species" reg="aarviki">aarviki</tp:taxon-name-part></tp:taxon-name></italic> Ustjuzhanin &amp; Kovtunovich, 2016. These species differ from each other by the wider valves, long anellus arms and cornuti. The new species is also distinctive in the wing colour: in <italic><tp:taxon-name><tp:taxon-name-part taxon-name-part-type="genus" reg="Alucita">A.</tp:taxon-name-part><tp:taxon-name-part taxon-name-part-type="species" reg="aarviki">aarviki</tp:taxon-name-part></tp:taxon-name></italic> the wings are yellow with white transverse bands, while in <italic><tp:taxon-name><tp:taxon-name-part taxon-name-part-type="genus" reg="Alucita">A.</tp:taxon-name-part><tp:taxon-name-part taxon-name-part-type="species" reg="zinovievi">zinovievi</tp:taxon-name-part></tp:taxon-name></italic>, the wings are white with wide dark brown bands (<xref ref-type="bibr" rid="B5">Kovtunovich and Ustjuzhanin 2016</xref>).</p></tp:treatment-sec><tp:treatment-sec sec-type="distribution" id="SECID0EBRAE"><title>Distribution.</title><p>Cameroon.</p></tp:treatment-sec><ref-list><ref id="B5"><mixed-citation xmlns:xlink="http://www.w3.org/1999/xlink" xlink:type="simple"><person-group><name name-style="western"><surname>Kovtunovich</surname><given-names>V</given-names></name><name name-style="western"><surname>Ustjuzhanin</surname><given-names>P</given-names></name></person-group> (<year>2016</year>) <article-title><italic><tp:taxon-name><tp:taxon-name-part taxon-name-part-type="genus">Alucita</tp:taxon-name-part><tp:taxon-name-part taxon-name-part-type="species">zinovievi</tp:taxon-name-part></tp:taxon-name></italic>, new species of many-plumed moth from Cameroon (<tp:taxon-name><tp:taxon-name-part taxon-name-part-type="order">Lepidoptera</tp:taxon-name-part></tp:taxon-name>, <tp:taxon-name><tp:taxon-name-part taxon-name-part-type="family">Alucitidae</tp:taxon-name-part></tp:taxon-name>).</article-title><source>Amurian Zoological Journal</source><volume>8</volume>: <fpage>299</fpage>–<lpage>300</lpage>.</mixed-citation></ref></ref-list></tp:taxon-treatment>
