# Supplementary material for: A newly discovered biodiversity hotspot of many-plumed moths in the Mount Cameroon area: first report on species diversity, with description of nine new species (Lepidoptera, Alucitidae)
Source: Zookeys. 2018 Jul 30;(777):119–39. doi: 10.3897/zookeys.777.24729 (PMC6079098; doi:10.3897/zookeys.777.24729)
Supplement: XML Treatment for Alucita lidiya [file zookeys.777.24729-treatment8.xml]

<!DOCTYPE tp:taxon-treatment
  PUBLIC "-//TaxonX//DTD Taxonomic Treatment Publishing DTD v0 20100105//EN" "tax-treatment-NSO.dtd">
<tp:taxon-treatment xmlns:tp="http://www.plazi.org/taxpub"><tp:treatment-meta><kwd-group><label>Taxon classification</label><kwd><named-content xmlns:xlink="http://www.w3.org/1999/xlink" content-type="kingdom">Animalia</named-content></kwd><kwd><named-content xmlns:xlink="http://www.w3.org/1999/xlink" content-type="order">Lepidoptera</named-content></kwd><kwd><named-content xmlns:xlink="http://www.w3.org/1999/xlink" content-type="family">Alucitidae</named-content></kwd></kwd-group><mixed-citation publication-type="journal"><person-group><name><surname>Ustjuzhanin</surname><given-names>Peter</given-names></name><name><surname>Kovtunovich</surname><given-names>Vasily</given-names></name><name><surname>Sáfián</surname><given-names>Szabolcs</given-names></name><name><surname>Maicher</surname><given-names>Vincent</given-names></name><name><surname>Tropek</surname><given-names>Robert</given-names></name></person-group><article-title>A newly discovered biodiversity hotspot of many-plumed moths in the Mount Cameroon area: first report on species diversity, with description of nine new species (<tp:taxon-name><tp:taxon-name-part taxon-name-part-type="order">Lepidoptera</tp:taxon-name-part></tp:taxon-name>, <tp:taxon-name><tp:taxon-name-part taxon-name-part-type="family">Alucitidae</tp:taxon-name-part></tp:taxon-name>)</article-title><source>Zookeys</source><day>30</day><month>7</month><year>2018</year><volume>2018</volume><issue>777</issue><fpage>119</fpage><lpage>139</lpage><pub-id pub-id-type="doi">10.3897/zookeys.777.24729</pub-id></mixed-citation></tp:treatment-meta><tp:nomenclature><tp:taxon-name>
              <tp:taxon-name-part taxon-name-part-type="genus" reg="Alucita">Alucita</tp:taxon-name-part>
              <tp:taxon-name-part taxon-name-part-type="species" reg="lidiya">lidiya</tp:taxon-name-part>
              <object-id xmlns:xlink="http://www.w3.org/1999/xlink" content-type="zoobank" xlink:type="simple">http://zoobank.org/0149F089-D5B7-47BD-BF49-B8A5FAF14FC1</object-id>
            </tp:taxon-name><tp:taxon-authority>Ustjuzhanin &amp; Kovtunovich</tp:taxon-authority><tp:taxon-status xmlns:xlink="http://www.w3.org/1999/xlink" xlink:type="simple">sp. n.</tp:taxon-status></tp:nomenclature><tp:treatment-sec sec-type="type material" id="SECID0EYXAE"><title>Type material.</title><p><bold>Holotype</bold>, male, (<named-content xmlns:xlink="http://www.w3.org/1999/xlink" content-type="dwc:institutional_code" xlink:type="simple">NECJU</named-content> 201802) <bold>CAMEROON</bold>, <bold>Bamboo Camp</bold>, 350 m a.s.l., Mount Cameroon (SW slope), <named-content xmlns:xlink="http://www.w3.org/1999/xlink" content-type="dwc:verbatimCoordinates" xlink:type="simple"><named-content content-type="geo-json" specific-use="{&#34;type&#34;:&#34;Point&#34;,&#34;coordinates&#34;:[9.050510,4.087910]}" id="NCID0EMYAE" xlink:type="simple">N4.08791°, E9.05051°</named-content></named-content>, 17–23.IV.2015. V. Maicher, Sz. Sáfián, Š. Janeček, R. Tropek. <bold>Paratypes</bold>: 1 male (<abbrev xmlns:xlink="http://www.w3.org/1999/xlink" xlink:title="personal collections of P. Ustjuzhanin and V. Kovtunovich, Novosibirsk and Moscow, Russia" id="ABBRID0ETYAE" xlink:type="simple">CUK</abbrev>), <bold>Drinking Gari</bold>, 11–23.IV.2015; 2 males (<named-content xmlns:xlink="http://www.w3.org/1999/xlink" content-type="dwc:institutional_code" xlink:type="simple">NECJU</named-content>, <abbrev xmlns:xlink="http://www.w3.org/1999/xlink" xlink:title="personal collections of P. Ustjuzhanin and V. Kovtunovich, Novosibirsk and Moscow, Russia" id="ABBRID0E5YAE" xlink:type="simple">CUK</abbrev>), <bold>PlanteCam</bold>, 09–14.IV.2015, V. Maicher, Sz. Sáfián, Š. Janeček, R. Tropek.</p><fig id="F3" position="float" orientation="portrait"><label>Figures 5–6.</label><caption><p><italic><tp:taxon-name><tp:taxon-name-part taxon-name-part-type="genus" reg="Alucita">Alucita</tp:taxon-name-part><tp:taxon-name-part taxon-name-part-type="species" reg="lidiya">lidiya</tp:taxon-name-part></tp:taxon-name></italic> Ustjuzhanin &amp; Kovtunovich, sp. n. <bold>5</bold> Adult male, Holotype, <named-content xmlns:xlink="http://www.w3.org/1999/xlink" content-type="dwc:institutional_code" xlink:type="simple">NECJU</named-content><bold>6</bold> Male genitalia, Holotype, <named-content xmlns:xlink="http://www.w3.org/1999/xlink" content-type="dwc:institutional_code" xlink:type="simple">NECJU</named-content>, preparation slide no. 201802. Scale bar: 5 mm.</p></caption><graphic xmlns:xlink="http://www.w3.org/1999/xlink" xlink:href="zookeys-777-119-g003.jpg" position="float" orientation="portrait" xlink:type="simple" id="oo_220095.jpg"/></fig></tp:treatment-sec><tp:treatment-sec sec-type="diagnosis" id="SECID0EK1AE"><title>Diagnosis.</title><p>The mottled pattern of the wings and position of the bands of the new species is similar to <italic><tp:taxon-name><tp:taxon-name-part taxon-name-part-type="genus" reg="Alucita">A.</tp:taxon-name-part><tp:taxon-name-part taxon-name-part-type="species" reg="chloracta">chloracta</tp:taxon-name-part></tp:taxon-name></italic> (Meyrick, 1908). These species differ from each other by the pale yellow median band in <italic><tp:taxon-name><tp:taxon-name-part taxon-name-part-type="genus" reg="Alucita">A.</tp:taxon-name-part><tp:taxon-name-part taxon-name-part-type="species" reg="lidiya">lidiya</tp:taxon-name-part></tp:taxon-name></italic>, while in <italic><tp:taxon-name><tp:taxon-name-part taxon-name-part-type="genus" reg="Alucita">A.</tp:taxon-name-part><tp:taxon-name-part taxon-name-part-type="species" reg="chloracta">chloracta</tp:taxon-name-part></tp:taxon-name></italic> the band is brown. <italic><tp:taxon-name><tp:taxon-name-part taxon-name-part-type="genus" reg="Alucita">A.</tp:taxon-name-part><tp:taxon-name-part taxon-name-part-type="species" reg="lidiya">lidiya</tp:taxon-name-part></tp:taxon-name></italic> has paler hind wings, without saturated dark grey portions of fringe, as in <italic><tp:taxon-name><tp:taxon-name-part taxon-name-part-type="genus" reg="Alucita">A.</tp:taxon-name-part><tp:taxon-name-part taxon-name-part-type="species" reg="chloracta">chloracta</tp:taxon-name-part></tp:taxon-name></italic>. Male genitalia of the new species also have some similarity to <italic><tp:taxon-name><tp:taxon-name-part taxon-name-part-type="genus" reg="Alucita">A.</tp:taxon-name-part><tp:taxon-name-part taxon-name-part-type="species" reg="chloracta">chloracta</tp:taxon-name-part></tp:taxon-name></italic>, but there are significant differences in the shape of the narrow valva, the wide gnathos and the wide anellus arms of <italic><tp:taxon-name><tp:taxon-name-part taxon-name-part-type="genus" reg="Alucita">A.</tp:taxon-name-part><tp:taxon-name-part taxon-name-part-type="species" reg="lidiya">lidiya</tp:taxon-name-part></tp:taxon-name></italic>; while in <italic><tp:taxon-name><tp:taxon-name-part taxon-name-part-type="genus" reg="Alucita">A.</tp:taxon-name-part><tp:taxon-name-part taxon-name-part-type="species" reg="chloracta">chloracta</tp:taxon-name-part></tp:taxon-name></italic> the valva is significantly wider and rounded distally, the gnathos is thin, and the anellus arms are narrow.</p></tp:treatment-sec><tp:treatment-sec sec-type="description" id="SECID0EI4AE"><title>External characters.</title><p>Head, thorax and tegula with dark grey clinging hairs. Labial palpus dark grey, short, slightly longer than longitudinal eye diameter. Third segment thin, short, white, tapered to apex. Antenna pale grey. Wingspan 14–15 mm, of holotype 14 mm. Wing greyish brown. Base of fore and hind wing coloured with dark brown scales. Wide pale yellow band in median part, wide dark brown band in distal part of wing. Fringe on wing with alternating portions of pale and brown hairs. Hind leg pale yellow.</p></tp:treatment-sec><tp:treatment-sec sec-type="Male genitalia" id="SECID0EN4AE"><title>Male genitalia.</title><p>Uncus quite long, narrow, slightly widened distally. Gnathos short, wide, shorter than uncus. Gnathos arms thin, undulate, widened to apices. Valva narrow, quite long, poorly sclerotised. Anellus arms long, wide, equal to valva in length. Phallus short, almost straight, group of various cornuti in the distal part: fine needle-shaped and large, with serrated edges.</p></tp:treatment-sec><tp:treatment-sec sec-type="distribution" id="SECID0ES4AE"><title>Distribution.</title><p>Cameroon.</p></tp:treatment-sec><tp:treatment-sec sec-type="Flight period" id="SECID0EX4AE"><title>Flight period.</title><p>April.</p></tp:treatment-sec><tp:treatment-sec sec-type="etymology" id="SECID0E34AE"><title>Etymology.</title><p>The species name is a noun in apposition in honour of Lidiya Bezverkhova.</p></tp:treatment-sec></tp:taxon-treatment>
