# Supplementary material for: A newly discovered biodiversity hotspot of many-plumed moths in the Mount Cameroon area: first report on species diversity, with description of nine new species (Lepidoptera, Alucitidae)
Source: Zookeys. 2018 Jul 30;(777):119–39. doi: 10.3897/zookeys.777.24729 (PMC6079098; doi:10.3897/zookeys.777.24729)
Supplement: XML Treatment for Alucita ludmila [file zookeys.777.24729-treatment9.xml]

<!DOCTYPE tp:taxon-treatment
  PUBLIC "-//TaxonX//DTD Taxonomic Treatment Publishing DTD v0 20100105//EN" "tax-treatment-NSO.dtd">
<tp:taxon-treatment xmlns:tp="http://www.plazi.org/taxpub"><tp:treatment-meta><kwd-group><label>Taxon classification</label><kwd><named-content xmlns:xlink="http://www.w3.org/1999/xlink" content-type="kingdom">Animalia</named-content></kwd><kwd><named-content xmlns:xlink="http://www.w3.org/1999/xlink" content-type="order">Lepidoptera</named-content></kwd><kwd><named-content xmlns:xlink="http://www.w3.org/1999/xlink" content-type="family">Alucitidae</named-content></kwd></kwd-group><mixed-citation publication-type="journal"><person-group><name><surname>Ustjuzhanin</surname><given-names>Peter</given-names></name><name><surname>Kovtunovich</surname><given-names>Vasily</given-names></name><name><surname>Sáfián</surname><given-names>Szabolcs</given-names></name><name><surname>Maicher</surname><given-names>Vincent</given-names></name><name><surname>Tropek</surname><given-names>Robert</given-names></name></person-group><article-title>A newly discovered biodiversity hotspot of many-plumed moths in the Mount Cameroon area: first report on species diversity, with description of nine new species (<tp:taxon-name><tp:taxon-name-part taxon-name-part-type="order">Lepidoptera</tp:taxon-name-part></tp:taxon-name>, <tp:taxon-name><tp:taxon-name-part taxon-name-part-type="family">Alucitidae</tp:taxon-name-part></tp:taxon-name>)</article-title><source>Zookeys</source><day>30</day><month>7</month><year>2018</year><volume>2018</volume><issue>777</issue><fpage>119</fpage><lpage>139</lpage><pub-id pub-id-type="doi">10.3897/zookeys.777.24729</pub-id></mixed-citation></tp:treatment-meta><tp:nomenclature><tp:taxon-name>
              <tp:taxon-name-part taxon-name-part-type="genus" reg="Alucita">Alucita</tp:taxon-name-part>
              <tp:taxon-name-part taxon-name-part-type="species" reg="ludmila">ludmila</tp:taxon-name-part>
              <object-id xmlns:xlink="http://www.w3.org/1999/xlink" content-type="zoobank" xlink:type="simple">http://zoobank.org/6B6DA5D1-494E-47E5-A362-9DB51258D5EC</object-id>
            </tp:taxon-name><tp:taxon-authority>Ustjuzhanin &amp; Kovtunovich</tp:taxon-authority><tp:taxon-status xmlns:xlink="http://www.w3.org/1999/xlink" xlink:type="simple">sp. n.</tp:taxon-status></tp:nomenclature><tp:treatment-sec sec-type="type material" id="SECID0EK6AE"><title>Type material.</title><p><bold>Holotype</bold>, male, (<named-content xmlns:xlink="http://www.w3.org/1999/xlink" content-type="dwc:institutional_code" xlink:type="simple">NECJU</named-content> 201803) <bold>CAMEROON</bold>, <bold>Bamboo Camp</bold> (350 m a.s.l.), Mount Cameroon (SW slope), <named-content xmlns:xlink="http://www.w3.org/1999/xlink" content-type="dwc:verbatimCoordinates" xlink:type="simple"><named-content content-type="geo-json" specific-use="{&#34;type&#34;:&#34;Point&#34;,&#34;coordinates&#34;:[9.050510,4.087910]}" id="NCID0E56AE" xlink:type="simple">N4.08791°, E9.05051°</named-content></named-content>, 17–23.IV.2015. V. Maicher, Sz. Sáfián, Š. Janeček, R. Tropek. <bold>Paratypes</bold>: 1 male (<named-content xmlns:xlink="http://www.w3.org/1999/xlink" content-type="dwc:institutional_code" xlink:type="simple">NECJU</named-content>), <bold>Bamboo Camp</bold>, 12–20.XII.2014; 1 male (<abbrev xmlns:xlink="http://www.w3.org/1999/xlink" xlink:title="personal collections of P. Ustjuzhanin and V. Kovtunovich, Novosibirsk and Moscow, Russia" id="ABBRID0ENAAG" xlink:type="simple">CUK</abbrev>), <bold>PlanteCam</bold>, 11–18.XII.2014; 1 male (<abbrev xmlns:xlink="http://www.w3.org/1999/xlink" xlink:title="personal collections of P. Ustjuzhanin and V. Kovtunovich, Novosibirsk and Moscow, Russia" id="ABBRID0ETAAG" xlink:type="simple">CUK</abbrev>), <bold>Drinking Gari</bold>, 11–23.IV.2015, V. Maicher, Sz. Sáfián, Š. Janeček, R. Tropek; 1 male (<named-content xmlns:xlink="http://www.w3.org/1999/xlink" content-type="dwc:institutional_code" xlink:type="simple">NHM</named-content>), <bold>NIGERIA</bold>, <bold>Forest Sapobc</bold> (?), 17.IV.1976, M.A. Comes; 1 male (<named-content xmlns:xlink="http://www.w3.org/1999/xlink" content-type="dwc:institutional_code" xlink:type="simple">NHM</named-content>), <bold>NIGERIA</bold>, <bold>Gambari Forest</bold>, Oyo State, 2.X.1976, M.A. Comes; 1 male (<named-content xmlns:xlink="http://www.w3.org/1999/xlink" content-type="dwc:institutional_code" xlink:type="simple">NHM</named-content>), <bold>NIGERIA</bold>, <bold>Gambari Forest</bold>, Oyo State, 8.X.1977, J. Riley; 1 female (<named-content xmlns:xlink="http://www.w3.org/1999/xlink" content-type="dwc:institutional_code" xlink:type="simple">NHM</named-content>), <bold>NIGERIA</bold>, <bold>Port Harcourt</bold>, Rivers, 2.VI.1958, B.J. MacNutly; 1 male (<named-content xmlns:xlink="http://www.w3.org/1999/xlink" content-type="dwc:institutional_code" xlink:type="simple">NHM</named-content>), <bold>NIGERIA</bold>, Crin, 30.VII.1976, M.A. Comes; 1 female (<abbrev xmlns:xlink="http://www.w3.org/1999/xlink" xlink:title="personal collections of P. Ustjuzhanin and V. Kovtunovich, Novosibirsk and Moscow, Russia" id="ABBRID0EECAG" xlink:type="simple">CUK</abbrev>), <bold>GHANA</bold>, <bold>Bunso Arboretum</bold>, Eastern Region, 16–18.XI.2011, Sz. Sáfián, F. Pühringer.</p><fig id="F4" position="float" orientation="portrait"><label>Figures 7–9.</label><caption><p><italic><tp:taxon-name><tp:taxon-name-part taxon-name-part-type="genus" reg="Alucita">Alucita</tp:taxon-name-part><tp:taxon-name-part taxon-name-part-type="species" reg="ludmila">ludmila</tp:taxon-name-part></tp:taxon-name></italic> Ustjuzhanin &amp; Kovtunovich, sp. n. <bold>7</bold> Adult male, Holotype, <named-content xmlns:xlink="http://www.w3.org/1999/xlink" content-type="dwc:institutional_code" xlink:type="simple">NECJU</named-content><bold>8</bold> Male genitalia, Holotype, <named-content xmlns:xlink="http://www.w3.org/1999/xlink" content-type="dwc:institutional_code" xlink:type="simple">NECJU</named-content>, preparation slide no. 201803 <bold>9</bold> Female genitalia, Paratype, <abbrev xmlns:xlink="http://www.w3.org/1999/xlink" xlink:title="personal collections of P. Ustjuzhanin and V. Kovtunovich, Novosibirsk and Moscow, Russia" id="ABBRID0EPDAG" xlink:type="simple">CUK</abbrev>, preparation slide no. 451. Scale bar: 5 mm.</p></caption><graphic xmlns:xlink="http://www.w3.org/1999/xlink" xlink:href="zookeys-777-119-g004.jpg" position="float" orientation="portrait" xlink:type="simple" id="oo_220096.jpg"/></fig></tp:treatment-sec><tp:treatment-sec sec-type="diagnosis" id="SECID0EYDAG"><title>Diagnosis.</title><p>In the wing colour, this new species is unique among the African <tp:taxon-name><tp:taxon-name-part taxon-name-part-type="family">Alucitidae</tp:taxon-name-part></tp:taxon-name>. In the male genitalia structure, the wing-shaped valva and shape of the phallus are similar to <italic><tp:taxon-name><tp:taxon-name-part taxon-name-part-type="genus" reg="Alucita">A.</tp:taxon-name-part><tp:taxon-name-part taxon-name-part-type="species" reg="aarviki">aarviki</tp:taxon-name-part></tp:taxon-name></italic> Ustjuzhanin &amp; Kovtunovich, 2016, but it differs from that by the shape of the uncus, the tapered apices of the valva, the narrow arms of the anellus and the cluster of needle-shaped cornuti in the distal part of the phallus.</p></tp:treatment-sec><tp:treatment-sec sec-type="description" id="SECID0EOEAG"><title>External characters.</title><p>Head, thorax, and tegula with greyish white clinging hairs. Labial palpus greyish white, almost 2 × longer than longitudinal eye diameter. Third segment thin, short, white, tapered to apex. Antenna pale brown. Wingspan 16–23mm, of holotype 17 mm. Wing colour greyish white. Base of wing pale grey, wide brownish grey band in median part. Well pronounced pale elongated patch, framed by dark brown band in distal part. Portions of dark brown hairs in distal part of hind wing. Fringe on wing with alternating portions of pale and brown hairs. Hind leg pale yellow.</p></tp:treatment-sec><tp:treatment-sec sec-type="Male genitalia" id="SECID0ETEAG"><title>Male genitalia.</title><p>Uncus long, paddle-like, with even edge of apex. Gnathos longer than uncus, narrow, tapered to apex. Gnathos arms short, wide. Valva wing-like, triangle, long needle-shaped bristles in apical part. Anellus arms short, narrow. Saccus short, with even outer edge. Phallus quite short, almost straight, cluster of small needle-shaped cornuti in distal part.</p></tp:treatment-sec><tp:treatment-sec sec-type="Female genitalia" id="SECID0EYEAG"><title>Female genitalia.</title><p>Papilla analis wide, elongated. Posterior apophyses straight, short, slightly longer than the papilla analis. Anterior apophyses thicker than posterior ones, equal to them in length. Ostium wide, cupped. Antrum tubulate, short, wide, sclerotised, almost equal to length of posterior apophyses. Ductus wide at confluence to antrum, twice as wide as antrum, ductus seminalis short. Bursa copulatrix round, without signa.</p></tp:treatment-sec><tp:treatment-sec sec-type="distribution" id="SECID0E4EAG"><title>Distribution.</title><p>Cameroon, Nigeria, Ghana.</p></tp:treatment-sec><tp:treatment-sec sec-type="Flight period" id="SECID0ECFAG"><title>Flight period.</title><p>From April to December.</p></tp:treatment-sec><tp:treatment-sec sec-type="etymology" id="SECID0EHFAG"><title>Etymology.</title><p>The species name is a noun in apposition in honour of the first author’s wife, Ludmila Ustjuzhanina.</p></tp:treatment-sec></tp:taxon-treatment>
