# Supplementary material for: A newly discovered biodiversity hotspot of many-plumed moths in the Mount Cameroon area: first report on species diversity, with description of nine new species (Lepidoptera, Alucitidae)
Source: Zookeys. 2018 Jul 30;(777):119–39. doi: 10.3897/zookeys.777.24729 (PMC6079098; doi:10.3897/zookeys.777.24729)
Supplement: XML Treatment for Alucita mischenini [file zookeys.777.24729-treatment11.xml]

<!DOCTYPE tp:taxon-treatment
  PUBLIC "-//TaxonX//DTD Taxonomic Treatment Publishing DTD v0 20100105//EN" "tax-treatment-NSO.dtd">
<tp:taxon-treatment xmlns:tp="http://www.plazi.org/taxpub"><tp:treatment-meta><kwd-group><label>Taxon classification</label><kwd><named-content xmlns:xlink="http://www.w3.org/1999/xlink" content-type="kingdom">Animalia</named-content></kwd><kwd><named-content xmlns:xlink="http://www.w3.org/1999/xlink" content-type="order">Lepidoptera</named-content></kwd><kwd><named-content xmlns:xlink="http://www.w3.org/1999/xlink" content-type="family">Alucitidae</named-content></kwd></kwd-group><mixed-citation publication-type="journal"><person-group><name><surname>Ustjuzhanin</surname><given-names>Peter</given-names></name><name><surname>Kovtunovich</surname><given-names>Vasily</given-names></name><name><surname>Sáfián</surname><given-names>Szabolcs</given-names></name><name><surname>Maicher</surname><given-names>Vincent</given-names></name><name><surname>Tropek</surname><given-names>Robert</given-names></name></person-group><article-title>A newly discovered biodiversity hotspot of many-plumed moths in the Mount Cameroon area: first report on species diversity, with description of nine new species (<tp:taxon-name><tp:taxon-name-part taxon-name-part-type="order">Lepidoptera</tp:taxon-name-part></tp:taxon-name>, <tp:taxon-name><tp:taxon-name-part taxon-name-part-type="family">Alucitidae</tp:taxon-name-part></tp:taxon-name>)</article-title><source>Zookeys</source><day>30</day><month>7</month><year>2018</year><volume>2018</volume><issue>777</issue><fpage>119</fpage><lpage>139</lpage><pub-id pub-id-type="doi">10.3897/zookeys.777.24729</pub-id></mixed-citation></tp:treatment-meta><tp:nomenclature><tp:taxon-name>
              <tp:taxon-name-part taxon-name-part-type="genus" reg="Alucita">Alucita</tp:taxon-name-part>
              <tp:taxon-name-part taxon-name-part-type="species" reg="mischenini">mischenini</tp:taxon-name-part>
              <object-id xmlns:xlink="http://www.w3.org/1999/xlink" content-type="zoobank" xlink:type="simple">http://zoobank.org/ACC44B4D-76B6-4364-86CB-90BA6665C3B6</object-id>
            </tp:taxon-name><tp:taxon-authority>Ustjuzhanin &amp; Kovtunovich</tp:taxon-authority><tp:taxon-status xmlns:xlink="http://www.w3.org/1999/xlink" xlink:type="simple">sp. n.</tp:taxon-status></tp:nomenclature><tp:treatment-sec sec-type="type material" id="SECID0EXMAG"><title>Type material.</title><p><bold>Holotype</bold>, male, (<named-content xmlns:xlink="http://www.w3.org/1999/xlink" content-type="dwc:institutional_code" xlink:type="simple">NECJU</named-content> 201805) <bold>CAMEROON</bold>, <bold>Bimbia-Bonadikombo</bold>, 30 m a.s.l., Mexico Camp, Bimbia-Bonadikombo Community Forest, <named-content xmlns:xlink="http://www.w3.org/1999/xlink" content-type="dwc:verbatimCoordinates" xlink:type="simple"><named-content content-type="geo-json" specific-use="{&#34;type&#34;:&#34;Point&#34;,&#34;coordinates&#34;:[9.262500,3.981830]}" id="NCID0ELNAG" xlink:type="simple">N3.98183°, E9.26250°</named-content></named-content>, 07–12.V.2015, V. Maicher, Sz. Sáfián, Š. Janeček, R. Tropek. <bold>Paratypes</bold>: 2 males (<named-content xmlns:xlink="http://www.w3.org/1999/xlink" content-type="dwc:institutional_code" xlink:type="simple">NECJU</named-content>, <abbrev xmlns:xlink="http://www.w3.org/1999/xlink" xlink:title="personal collections of P. Ustjuzhanin and V. Kovtunovich, Novosibirsk and Moscow, Russia" id="ABBRID0EXNAG" xlink:type="simple">CUK</abbrev>), <bold>PlanteCam</bold>, 11–18.XII.2014, V. Maicher, Sz. Sáfián, Š. Janeček, R. Tropek.</p><fig id="F6" position="float" orientation="portrait"><label>Figures 13–14.</label><caption><p><italic><tp:taxon-name><tp:taxon-name-part taxon-name-part-type="genus" reg="Alucita">Alucita</tp:taxon-name-part><tp:taxon-name-part taxon-name-part-type="species" reg="mischenini">mischenini</tp:taxon-name-part></tp:taxon-name></italic> Ustjuzhanin &amp; Kovtunovich, sp. n. <bold>13</bold> Adult male, Holotype, <named-content xmlns:xlink="http://www.w3.org/1999/xlink" content-type="dwc:institutional_code" xlink:type="simple">NECJU</named-content><bold>14</bold> Male genitalia, Holotype, <named-content xmlns:xlink="http://www.w3.org/1999/xlink" content-type="dwc:institutional_code" xlink:type="simple">NECJU</named-content>, preparation slide no. 201805. Scale bar: 5 mm.</p></caption><graphic xmlns:xlink="http://www.w3.org/1999/xlink" xlink:href="zookeys-777-119-g006.jpg" position="float" orientation="portrait" xlink:type="simple" id="oo_220098.jpg"/></fig></tp:treatment-sec><tp:treatment-sec sec-type="diagnosis" id="SECID0EDPAG"><title>Diagnosis.</title><p>The mottled colour and the transverse arched band on the wings of <italic><tp:taxon-name><tp:taxon-name-part taxon-name-part-type="genus" reg="Alucita">A.</tp:taxon-name-part><tp:taxon-name-part taxon-name-part-type="species" reg="mischenini">mischenini</tp:taxon-name-part></tp:taxon-name></italic> are similar to <italic><tp:taxon-name><tp:taxon-name-part taxon-name-part-type="genus" reg="Alucita">A.</tp:taxon-name-part><tp:taxon-name-part taxon-name-part-type="species" reg="escobari">escobari</tp:taxon-name-part></tp:taxon-name></italic>. These species differ from each other by the brown spot of scales on the sixth lobe of the fore wing, declining from the arc to the distal part of the lobe. In the male genital structure, the shape of the valva and the phallus is also similar to <italic><tp:taxon-name><tp:taxon-name-part taxon-name-part-type="genus" reg="Alucita">A.</tp:taxon-name-part><tp:taxon-name-part taxon-name-part-type="species" reg="escobari">escobari</tp:taxon-name-part></tp:taxon-name></italic>. These species differ from each other by the shape of the uncus, the longer gnathos, the saccus wide in the base, and narrower, longer anellus arms in <italic><tp:taxon-name><tp:taxon-name-part taxon-name-part-type="genus" reg="Alucita">A.</tp:taxon-name-part><tp:taxon-name-part taxon-name-part-type="species" reg="mischenini">mischenini</tp:taxon-name-part></tp:taxon-name></italic>.</p></tp:treatment-sec><tp:treatment-sec sec-type="description" id="SECID0EVQAG"><title>External characters.</title><p>Head, thorax and tegula with white clinging scales. Labial palpus short, 1.5 × longer than longitudinal eye diameter, directed forward, white on inside, coloured with small brown scales on outside. Third segment short, middle part framed in narrow brown band, apex tapered. Antenna yellow. Wingspan 12–15 mm, of holotype 12 mm. Wing mottled, median transverse band of brown elongated spots of scales developed on first five lobes of fore wing. Similar spot on sixth lobe, declining from band and shifted to distal part of lobe. Median transverse band on hind wing forms correct arc. Small dark brown scales in basal part of fore and hind wing. Alternating portions of brown and yellow scales in distal part. Fringe on wing yellow, with alternating rare portions of brown hairs. Hind leg white.</p></tp:treatment-sec><tp:treatment-sec sec-type="Male genitalia" id="SECID0E1QAG"><title>Male genitalia.</title><p>Uncus long, basally narrow, distally wide, with poorly expressed cut at apex. Gnathos significantly longer than uncus, narrow, tapered to apex. Gnathos arms short, thick, smoothly bent inwards. Median process between gnathos arms well developed. Valva wing-like, short, wide. Anellus arms long, slightly shorter and noticeably wider than gnathos. Saccus short, basally wide, small oval cut on outer edge. Phallus short, slightly bent in middle, distally with small needle-shaped cornuti.</p></tp:treatment-sec><tp:treatment-sec sec-type="distribution" id="SECID0E6QAG"><title>Distribution.</title><p>Cameroon.</p></tp:treatment-sec><tp:treatment-sec sec-type="Flight period" id="SECID0EERAG"><title>Flight period.</title><p>May, December.</p></tp:treatment-sec><tp:treatment-sec sec-type="etymology" id="SECID0EJRAG"><title>Etymology.</title><p>The species is named after the Novosibirsk biologist and naturalist Sergei Ivanovich Mischenin.</p></tp:treatment-sec></tp:taxon-treatment>
