# Supplementary material for: A newly discovered biodiversity hotspot of many-plumed moths in the Mount Cameroon area: first report on species diversity, with description of nine new species (Lepidoptera, Alucitidae)
Source: Zookeys. 2018 Jul 30;(777):119–39. doi: 10.3897/zookeys.777.24729 (PMC6079098; doi:10.3897/zookeys.777.24729)
Supplement: XML Treatment for Alucita janeceki [file zookeys.777.24729-treatment13.xml]

<!DOCTYPE tp:taxon-treatment
  PUBLIC "-//TaxonX//DTD Taxonomic Treatment Publishing DTD v0 20100105//EN" "tax-treatment-NSO.dtd">
<tp:taxon-treatment xmlns:tp="http://www.plazi.org/taxpub"><tp:treatment-meta><kwd-group><label>Taxon classification</label><kwd><named-content xmlns:xlink="http://www.w3.org/1999/xlink" content-type="kingdom">Animalia</named-content></kwd><kwd><named-content xmlns:xlink="http://www.w3.org/1999/xlink" content-type="order">Lepidoptera</named-content></kwd><kwd><named-content xmlns:xlink="http://www.w3.org/1999/xlink" content-type="family">Alucitidae</named-content></kwd></kwd-group><mixed-citation publication-type="journal"><person-group><name><surname>Ustjuzhanin</surname><given-names>Peter</given-names></name><name><surname>Kovtunovich</surname><given-names>Vasily</given-names></name><name><surname>Sáfián</surname><given-names>Szabolcs</given-names></name><name><surname>Maicher</surname><given-names>Vincent</given-names></name><name><surname>Tropek</surname><given-names>Robert</given-names></name></person-group><article-title>A newly discovered biodiversity hotspot of many-plumed moths in the Mount Cameroon area: first report on species diversity, with description of nine new species (<tp:taxon-name><tp:taxon-name-part taxon-name-part-type="order">Lepidoptera</tp:taxon-name-part></tp:taxon-name>, <tp:taxon-name><tp:taxon-name-part taxon-name-part-type="family">Alucitidae</tp:taxon-name-part></tp:taxon-name>)</article-title><source>Zookeys</source><day>30</day><month>7</month><year>2018</year><volume>2018</volume><issue>777</issue><fpage>119</fpage><lpage>139</lpage><pub-id pub-id-type="doi">10.3897/zookeys.777.24729</pub-id></mixed-citation></tp:treatment-meta><tp:nomenclature><tp:taxon-name>
              <tp:taxon-name-part taxon-name-part-type="genus" reg="Alucita">Alucita</tp:taxon-name-part>
              <tp:taxon-name-part taxon-name-part-type="species" reg="janeceki">janeceki</tp:taxon-name-part>
              <object-id xmlns:xlink="http://www.w3.org/1999/xlink" content-type="zoobank" xlink:type="simple">http://zoobank.org/2753F767-627A-4882-B138-E8DB95800AE7</object-id>
            </tp:taxon-name><tp:taxon-authority>Ustjuzhanin &amp; Kovtunovich</tp:taxon-authority><tp:taxon-status xmlns:xlink="http://www.w3.org/1999/xlink" xlink:type="simple">sp. n.</tp:taxon-status></tp:nomenclature><tp:treatment-sec sec-type="type material" id="SECID0EZZAG"><title>Type material.</title><p><bold>Holotype</bold>, male, (<named-content xmlns:xlink="http://www.w3.org/1999/xlink" content-type="dwc:institutional_code" xlink:type="simple">NECJU</named-content> 201807) <bold>CAMEROON</bold>, <bold>Bamboo Camp</bold>, 350 m a.s.l., Mount Cameroon (SW slope), <named-content xmlns:xlink="http://www.w3.org/1999/xlink" content-type="dwc:verbatimCoordinates" xlink:type="simple"><named-content content-type="geo-json" specific-use="{&#34;type&#34;:&#34;Point&#34;,&#34;coordinates&#34;:[9.050510,4.087910]}" id="NCID0EN1AG" xlink:type="simple">N4.08791°, E9.05051°</named-content></named-content>, 17–23.IV.2015, V. Maicher, Sz. Sáfián, Š. Janeček, R. Tropek. <bold>Paratypes</bold>: 1 male, 1 female (<named-content xmlns:xlink="http://www.w3.org/1999/xlink" content-type="dwc:institutional_code" xlink:type="simple">NECJU</named-content>, <abbrev xmlns:xlink="http://www.w3.org/1999/xlink" xlink:title="personal collections of P. Ustjuzhanin and V. Kovtunovich, Novosibirsk and Moscow, Russia" id="ABBRID0EZ1AG" xlink:type="simple">CUK</abbrev>), same data as holotype; 1 male (<abbrev xmlns:xlink="http://www.w3.org/1999/xlink" xlink:title="personal collections of P. Ustjuzhanin and V. Kovtunovich, Novosibirsk and Moscow, Russia" id="ABBRID0E41AG" xlink:type="simple">CUK</abbrev>), <bold>Drinking Gari</bold>, 11–23.IV.2015, V. Maicher, Sz. Sáfián, Š. Janeček, R. Tropek.</p><fig id="F8" position="float" orientation="portrait"><label>Figures 18–20.</label><caption><p><italic><tp:taxon-name><tp:taxon-name-part taxon-name-part-type="genus" reg="Alucita">Alucita</tp:taxon-name-part><tp:taxon-name-part taxon-name-part-type="species" reg="janeceki">janeceki</tp:taxon-name-part></tp:taxon-name></italic> Ustjuzhanin &amp; Kovtunovich, sp. n. <bold>18</bold> Adult male, Holotype, <named-content xmlns:xlink="http://www.w3.org/1999/xlink" content-type="dwc:institutional_code" xlink:type="simple">NECJU</named-content><bold>19</bold> Male genitalia, Holotype, <named-content xmlns:xlink="http://www.w3.org/1999/xlink" content-type="dwc:institutional_code" xlink:type="simple">NECJU</named-content>, preparation slide no. 201807 <bold>20</bold> Female genitalia, Paratype, <abbrev xmlns:xlink="http://www.w3.org/1999/xlink" xlink:title="personal collections of P. Ustjuzhanin and V. Kovtunovich, Novosibirsk and Moscow, Russia" id="ABBRID0EG3AG" xlink:type="simple">CUK</abbrev>, preparation slide no. 453. Scale bar: 5 mm.</p></caption><graphic xmlns:xlink="http://www.w3.org/1999/xlink" xlink:href="zookeys-777-119-g008.jpg" position="float" orientation="portrait" xlink:type="simple" id="oo_220100.jpg"/></fig></tp:treatment-sec><tp:treatment-sec sec-type="diagnosis" id="SECID0EP3AG"><title>Diagnosis.</title><p>The wings colour and the absence of the valva in the male genitalia of the new species is similar to <italic><tp:taxon-name><tp:taxon-name-part taxon-name-part-type="genus" reg="Alucita">A.</tp:taxon-name-part><tp:taxon-name-part taxon-name-part-type="species" reg="fokami">fokami</tp:taxon-name-part></tp:taxon-name></italic>. In the male genitalia, <italic><tp:taxon-name><tp:taxon-name-part taxon-name-part-type="genus" reg="Alucita">A.</tp:taxon-name-part><tp:taxon-name-part taxon-name-part-type="species" reg="janeceki">janeceki</tp:taxon-name-part></tp:taxon-name></italic> is characterised by the oval saccus, the long uncus slightly tapered to apex, the long and wide phallus without a large needle-shaped cornutus. In the female genitalia, the new species is characterised by the oval bursa copulatrix with the ductus seminalis inside, and by the very long posterior apophyses.</p></tp:treatment-sec><tp:treatment-sec sec-type="description" id="SECID0EL4AG"><title>External characters.</title><p>Head, thorax and tegula yellowish white, interspersed with fine brown scales. Labial palpus white, 2 × longer than eye diameter, slightly bent upwards. Third segment thin, tapered to apex. Antenna pale brown. Wingspan 10–12 mm, of holotype 12 mm. Wing greyish white. Wing base darkened with brown scales. Well expressed elongated brown strokes separated by yellowish portions on first lobe. Apical part of lobe brown, sharp. Second and other lobes repeat the pattern of first but with less contrast. Fringe on wing with alternating pale and brown hairs. Hind leg pale yellow.</p></tp:treatment-sec><tp:treatment-sec sec-type="Male genitalia" id="SECID0EQ4AG"><title>Male genitalia.</title><p>Uncus very long, distally wide, apically slightly tapered. Gnathos not expressed. Valva reduced. Anellus arms straight, wide, twice as short as uncus. Saccus oval. Phallus long and wide, 1.5 × longer than uncus, almost straight, medially and distally with clusters of small spiny cornuti.</p></tp:treatment-sec><tp:treatment-sec sec-type="Female genitalia" id="SECID0EV4AG"><title>Female genitalia.</title><p>Papilla analis narrow, elongated. Posterior apophyses very long, thin. Anterior apophyses straight, very long, equal to posterior apophyses. Antrum short, V-shaped. Ductus wide, corrugated, with longitudinal cords and clusters of small signa. Ductus seminalis inside bursa copulatrix, long, distally widened. Bursa copulatrix big, oval, with impregnation of small spiny signa.</p></tp:treatment-sec><tp:treatment-sec sec-type="distribution" id="SECID0E14AG"><title>Distribution.</title><p>Cameroon.</p></tp:treatment-sec><tp:treatment-sec sec-type="Flight period" id="SECID0E64AG"><title>Flight period.</title><p>April.</p></tp:treatment-sec><tp:treatment-sec sec-type="etymology" id="SECID0EE5AG"><title>Etymology.</title><p>The species is named after Dr. Štěpán Janeček, an experienced botanist who accompanied all our field expeditions and crucially helped us with many things, including the collection of a substantial part of the presented specimens.</p></tp:treatment-sec></tp:taxon-treatment>
