# Supplementary material for: A newly discovered biodiversity hotspot of many-plumed moths in the Mount Cameroon area: first report on species diversity, with description of nine new species (Lepidoptera, Alucitidae)
Source: Zookeys. 2018 Jul 30;(777):119–39. doi: 10.3897/zookeys.777.24729 (PMC6079098; doi:10.3897/zookeys.777.24729)
Supplement: XML Treatment for Alucita besongi [file zookeys.777.24729-treatment14.xml]

<!DOCTYPE tp:taxon-treatment
  PUBLIC "-//TaxonX//DTD Taxonomic Treatment Publishing DTD v0 20100105//EN" "tax-treatment-NSO.dtd">
<tp:taxon-treatment xmlns:tp="http://www.plazi.org/taxpub"><tp:treatment-meta><kwd-group><label>Taxon classification</label><kwd><named-content xmlns:xlink="http://www.w3.org/1999/xlink" content-type="kingdom">Animalia</named-content></kwd><kwd><named-content xmlns:xlink="http://www.w3.org/1999/xlink" content-type="order">Lepidoptera</named-content></kwd><kwd><named-content xmlns:xlink="http://www.w3.org/1999/xlink" content-type="family">Alucitidae</named-content></kwd></kwd-group><mixed-citation publication-type="journal"><person-group><name><surname>Ustjuzhanin</surname><given-names>Peter</given-names></name><name><surname>Kovtunovich</surname><given-names>Vasily</given-names></name><name><surname>Sáfián</surname><given-names>Szabolcs</given-names></name><name><surname>Maicher</surname><given-names>Vincent</given-names></name><name><surname>Tropek</surname><given-names>Robert</given-names></name></person-group><article-title>A newly discovered biodiversity hotspot of many-plumed moths in the Mount Cameroon area: first report on species diversity, with description of nine new species (<tp:taxon-name><tp:taxon-name-part taxon-name-part-type="order">Lepidoptera</tp:taxon-name-part></tp:taxon-name>, <tp:taxon-name><tp:taxon-name-part taxon-name-part-type="family">Alucitidae</tp:taxon-name-part></tp:taxon-name>)</article-title><source>Zookeys</source><day>30</day><month>7</month><year>2018</year><volume>2018</volume><issue>777</issue><fpage>119</fpage><lpage>139</lpage><pub-id pub-id-type="doi">10.3897/zookeys.777.24729</pub-id></mixed-citation></tp:treatment-meta><tp:nomenclature><tp:taxon-name>
              <tp:taxon-name-part taxon-name-part-type="genus" reg="Alucita">Alucita</tp:taxon-name-part>
              <tp:taxon-name-part taxon-name-part-type="species" reg="besongi">besongi</tp:taxon-name-part>
              <object-id xmlns:xlink="http://www.w3.org/1999/xlink" content-type="zoobank" xlink:type="simple">http://zoobank.org/2753F767-627A-4882-B138-E8DB95800AE7</object-id>
            </tp:taxon-name><tp:taxon-authority>Ustjuzhanin &amp; Kovtunovich</tp:taxon-authority><tp:taxon-status xmlns:xlink="http://www.w3.org/1999/xlink" xlink:type="simple">sp. n.</tp:taxon-status></tp:nomenclature><tp:treatment-sec sec-type="type material" id="SECID0ES6AG"><title>Type material.</title><p><bold>Holotype</bold>, male, (<named-content xmlns:xlink="http://www.w3.org/1999/xlink" content-type="dwc:institutional_code" xlink:type="simple">NECJU</named-content> 201808) <bold>CAMEROON</bold>, <bold>Bamboo Camp</bold>, 350 m a.s.l., Mount Cameroon (SW slope), <named-content xmlns:xlink="http://www.w3.org/1999/xlink" content-type="dwc:verbatimCoordinates" xlink:type="simple"><named-content content-type="geo-json" specific-use="{&#34;type&#34;:&#34;Point&#34;,&#34;coordinates&#34;:[9.050510,4.087910]}" id="NCID0EGABG" xlink:type="simple">N4.08791°, E9.05051°</named-content></named-content>, 17–23.IV.2015, V. Maicher, Sz. Sáfián, Š. Janeček, R. Tropek. <bold>Paratypes</bold>: 2 females (<named-content xmlns:xlink="http://www.w3.org/1999/xlink" content-type="dwc:institutional_code" xlink:type="simple">NECJU</named-content>, <abbrev xmlns:xlink="http://www.w3.org/1999/xlink" xlink:title="personal collections of P. Ustjuzhanin and V. Kovtunovich, Novosibirsk and Moscow, Russia" id="ABBRID0ESABG" xlink:type="simple">CUK</abbrev>), same data as holotype.</p><fig id="F9" position="float" orientation="portrait"><label>Figures 21–23.</label><caption><p><italic><tp:taxon-name><tp:taxon-name-part taxon-name-part-type="genus" reg="Alucita">Alucita</tp:taxon-name-part><tp:taxon-name-part taxon-name-part-type="species" reg="besongi">besongi</tp:taxon-name-part></tp:taxon-name></italic> Ustjuzhanin &amp; Kovtunovich, sp. n. <bold>21</bold> Adult male, Holotype, <named-content xmlns:xlink="http://www.w3.org/1999/xlink" content-type="dwc:institutional_code" xlink:type="simple">NECJU</named-content>. <bold>22</bold> Male genitalia, Holotype, <named-content xmlns:xlink="http://www.w3.org/1999/xlink" content-type="dwc:institutional_code" xlink:type="simple">NECJU</named-content>, preparation slide no. 201808. <bold>23</bold> Female genitalia, Paratype, <named-content xmlns:xlink="http://www.w3.org/1999/xlink" content-type="dwc:institutional_code" xlink:type="simple">NECJU</named-content>, preparation slide no. 201812. Scale bar: 5 mm.</p></caption><graphic xmlns:xlink="http://www.w3.org/1999/xlink" xlink:href="zookeys-777-119-g009.jpg" position="float" orientation="portrait" xlink:type="simple" id="oo_220101.jpg"/></fig></tp:treatment-sec><tp:treatment-sec sec-type="diagnosis" id="SECID0EDCBG"><title>Diagnosis.</title><p>The yellowish brown wings and the small size of the new species are similar to <italic><tp:taxon-name><tp:taxon-name-part taxon-name-part-type="genus" reg="Alucita">A.</tp:taxon-name-part><tp:taxon-name-part taxon-name-part-type="species" reg="certifica">certifica</tp:taxon-name-part></tp:taxon-name></italic> Meyrick, 1909. These species differ from each other by the absence of the wide pale-brown band in the median portion of the fore wing in <italic><tp:taxon-name><tp:taxon-name-part taxon-name-part-type="genus" reg="Alucita">A.</tp:taxon-name-part><tp:taxon-name-part taxon-name-part-type="species" reg="besongi">besongi</tp:taxon-name-part></tp:taxon-name></italic>. In the male genitalia, the shape of the uncus and the gnathos of the new species have some similarities to those of <italic><tp:taxon-name><tp:taxon-name-part taxon-name-part-type="genus" reg="Alucita">A.</tp:taxon-name-part><tp:taxon-name-part taxon-name-part-type="species" reg="acalyptra">acalyptra</tp:taxon-name-part></tp:taxon-name></italic> Meyrick, 1913; these species differ from each other by the elongated saccus, the peculiar shape of the valva and the phallus with large needle-shaped cornuti in <italic><tp:taxon-name><tp:taxon-name-part taxon-name-part-type="genus" reg="Alucita">A.</tp:taxon-name-part><tp:taxon-name-part taxon-name-part-type="species" reg="besongi">besongi</tp:taxon-name-part></tp:taxon-name></italic>.</p></tp:treatment-sec><tp:treatment-sec sec-type="description" id="SECID0EVDBG"><title>External characters.</title><p>Head, thorax, and tegula with white clinging scales. Labial palpus white, interspersed with small brown scales, 2 × longer than longitudinal eye diameter, bent upwards. Third segment thin, framed with narrow brown band at base. Antenna yellow. Wingspan 8–10 mm, of holotype 9 mm. Wing yellowish brown. Wing base interspersed with small brown scales. White longitudinal strokes separated by pale brown portions well expressed on first lobe. Poorly noticeable series of white bands from wing base to apical area. Fringe on wing yellowish brown. Hind leg pale yellow.</p></tp:treatment-sec><tp:treatment-sec sec-type="Male genitalia" id="SECID0E1DBG"><title>Male genitalia.</title><p>Uncus long, distally wide, apically slightly tapered. Gnathos narrow, long, tapered to apex. Valva basally wide, then smoothly narrowing. Anellus arms straight, long. Saccus elongated, oval. Phallus thick, long, almost twice as long as entire genital structure, with cluster of large spiny cornuti.</p></tp:treatment-sec><tp:treatment-sec sec-type="Female genitalia" id="SECID0E6DBG"><title>Female genitalia.</title><p>Papilla analis narrow, elongated. Posterior apophyses long, thin. Anterior apophyses straight, equal to posterior apophyses. Antrum short, V-shaped. Ductus short, corrugated, with longitudinal cords, smoothly turning into bursa copulatrix. Ductus seminalis inside bursa copulatrix. Bursa big, oval, with long ribbon-like signa and impregnation of small spiny signa.</p></tp:treatment-sec><tp:treatment-sec sec-type="distribution" id="SECID0EEEBG"><title>Distribution.</title><p>Cameroon.</p></tp:treatment-sec><tp:treatment-sec sec-type="Flight period" id="SECID0EJEBG"><title>Flight period.</title><p>April.</p></tp:treatment-sec><tp:treatment-sec sec-type="etymology" id="SECID0EOEBG"><title>Etymology.</title><p>The species is named after Simon B. Besong, the current main conservator of the Mount Cameroon National Park, who helped our research by various means of support.</p></tp:treatment-sec></tp:taxon-treatment>
