# Supplementary material for: A newly discovered biodiversity hotspot of many-plumed moths in the Mount Cameroon area: first report on species diversity, with description of nine new species (Lepidoptera, Alucitidae)
Source: Zookeys. 2018 Jul 30;(777):119–39. doi: 10.3897/zookeys.777.24729 (PMC6079098; doi:10.3897/zookeys.777.24729)
Supplement: XML Treatment for Alucita olga [file zookeys.777.24729-treatment15.xml]

<!DOCTYPE tp:taxon-treatment
  PUBLIC "-//TaxonX//DTD Taxonomic Treatment Publishing DTD v0 20100105//EN" "tax-treatment-NSO.dtd">
<tp:taxon-treatment xmlns:tp="http://www.plazi.org/taxpub"><tp:treatment-meta><kwd-group><label>Taxon classification</label><kwd><named-content xmlns:xlink="http://www.w3.org/1999/xlink" content-type="kingdom">Animalia</named-content></kwd><kwd><named-content xmlns:xlink="http://www.w3.org/1999/xlink" content-type="order">Lepidoptera</named-content></kwd><kwd><named-content xmlns:xlink="http://www.w3.org/1999/xlink" content-type="family">Alucitidae</named-content></kwd></kwd-group><mixed-citation publication-type="journal"><person-group><name><surname>Ustjuzhanin</surname><given-names>Peter</given-names></name><name><surname>Kovtunovich</surname><given-names>Vasily</given-names></name><name><surname>Sáfián</surname><given-names>Szabolcs</given-names></name><name><surname>Maicher</surname><given-names>Vincent</given-names></name><name><surname>Tropek</surname><given-names>Robert</given-names></name></person-group><article-title>A newly discovered biodiversity hotspot of many-plumed moths in the Mount Cameroon area: first report on species diversity, with description of nine new species (<tp:taxon-name><tp:taxon-name-part taxon-name-part-type="order">Lepidoptera</tp:taxon-name-part></tp:taxon-name>, <tp:taxon-name><tp:taxon-name-part taxon-name-part-type="family">Alucitidae</tp:taxon-name-part></tp:taxon-name>)</article-title><source>Zookeys</source><day>30</day><month>7</month><year>2018</year><volume>2018</volume><issue>777</issue><fpage>119</fpage><lpage>139</lpage><pub-id pub-id-type="doi">10.3897/zookeys.777.24729</pub-id></mixed-citation></tp:treatment-meta><tp:nomenclature><tp:taxon-name>
              <tp:taxon-name-part taxon-name-part-type="genus" reg="Alucita">Alucita</tp:taxon-name-part>
              <tp:taxon-name-part taxon-name-part-type="species" reg="olga">olga</tp:taxon-name-part>
              <object-id xmlns:xlink="http://www.w3.org/1999/xlink" content-type="zoobank" xlink:type="simple">http://zoobank.org/461C9B8A-5BF5-46B9-9A1A-CB04F656358A</object-id>
            </tp:taxon-name><tp:taxon-authority>Ustjuzhanin &amp; Kovtunovich</tp:taxon-authority><tp:taxon-status xmlns:xlink="http://www.w3.org/1999/xlink" xlink:type="simple">sp. n.</tp:taxon-status></tp:nomenclature><tp:treatment-sec sec-type="type material" id="SECID0E3FBG"><title>Type material.</title><p><bold>Holotype</bold>, male, (<named-content xmlns:xlink="http://www.w3.org/1999/xlink" content-type="dwc:institutional_code" xlink:type="simple">NECJU</named-content> 201809) <bold>CAMEROON</bold>, <bold>Bamboo Camp</bold>, 350 m a.s.l., Mount Cameroon (SW slope), <named-content xmlns:xlink="http://www.w3.org/1999/xlink" content-type="dwc:verbatimCoordinates" xlink:type="simple"><named-content content-type="geo-json" specific-use="{&#34;type&#34;:&#34;Point&#34;,&#34;coordinates&#34;:[9.050510,4.087910]}" id="NCID0EQGBG" xlink:type="simple">N4.08791°, E9.05051°</named-content></named-content>, 17.-23.IV.2015. V. Maicher, Sz. Sáfián, Š. Janeček, R. Tropek. <bold>Paratypes</bold>: 1 male, 2 females (<named-content xmlns:xlink="http://www.w3.org/1999/xlink" content-type="dwc:institutional_code" xlink:type="simple">NECJU</named-content>, <abbrev xmlns:xlink="http://www.w3.org/1999/xlink" xlink:title="personal collections of P. Ustjuzhanin and V. Kovtunovich, Novosibirsk and Moscow, Russia" id="ABBRID0E3GBG" xlink:type="simple">CUK</abbrev>), same data as holotype; 1 male (<abbrev xmlns:xlink="http://www.w3.org/1999/xlink" xlink:title="personal collections of P. Ustjuzhanin and V. Kovtunovich, Novosibirsk and Moscow, Russia" id="ABBRID0EAHBG" xlink:type="simple">CUK</abbrev>), <bold>PlanteCam</bold>, 09–14.IV.2015, V. Maicher, Sz. Sáfián, Š. Janeček, R. Tropek.</p><fig id="F10" position="float" orientation="portrait"><label>Figures 24–26.</label><caption><p><italic><tp:taxon-name><tp:taxon-name-part taxon-name-part-type="genus" reg="Alucita">Alucita</tp:taxon-name-part><tp:taxon-name-part taxon-name-part-type="species" reg="olga">olga</tp:taxon-name-part></tp:taxon-name></italic> Ustjuzhanin &amp; Kovtunovich, sp. n. <bold>24</bold> Adult male, Holotype, <named-content xmlns:xlink="http://www.w3.org/1999/xlink" content-type="dwc:institutional_code" xlink:type="simple">NECJU</named-content><bold>25</bold> Male genitalia, Holotype, <named-content xmlns:xlink="http://www.w3.org/1999/xlink" content-type="dwc:institutional_code" xlink:type="simple">NECJU</named-content>, preparation slide no. 201809 <bold>26</bold> Female genitalia, Paratype, <named-content xmlns:xlink="http://www.w3.org/1999/xlink" content-type="dwc:institutional_code" xlink:type="simple">NECJU</named-content>, preparation slide no. 201813. Scale bar: 5 mm.</p></caption><graphic xmlns:xlink="http://www.w3.org/1999/xlink" xlink:href="zookeys-777-119-g010.jpg" position="float" orientation="portrait" xlink:type="simple" id="oo_220102.jpg"/></fig></tp:treatment-sec><tp:treatment-sec sec-type="diagnosis" id="SECID0ETIBG"><title>Diagnosis.</title><p>The mottled yellowish brown wings of the new species have some similarity to <italic><tp:taxon-name><tp:taxon-name-part taxon-name-part-type="genus" reg="Alucita">A.</tp:taxon-name-part><tp:taxon-name-part taxon-name-part-type="species" reg="lidiya">lidiya</tp:taxon-name-part></tp:taxon-name></italic>, but these species differ from each other by the narrow medial band and the dark-brown spots in the apical parts of the lobes in <italic><tp:taxon-name><tp:taxon-name-part taxon-name-part-type="genus" reg="Alucita">A.</tp:taxon-name-part><tp:taxon-name-part taxon-name-part-type="species" reg="olga">olga</tp:taxon-name-part></tp:taxon-name></italic>. In the male genitalia, the shapes of the uncus, saccus and phallus of <italic><tp:taxon-name><tp:taxon-name-part taxon-name-part-type="genus" reg="Alucita">A.</tp:taxon-name-part><tp:taxon-name-part taxon-name-part-type="species" reg="olga">olga</tp:taxon-name-part></tp:taxon-name></italic> are similar to <italic><tp:taxon-name><tp:taxon-name-part taxon-name-part-type="genus" reg="Alucita">A.</tp:taxon-name-part><tp:taxon-name-part taxon-name-part-type="species" reg="spicifera">spicifera</tp:taxon-name-part></tp:taxon-name></italic> Meyrick, 1911. These species differ from each other by the wide, oval gnathos and the short valva not widened distally, in <italic><tp:taxon-name><tp:taxon-name-part taxon-name-part-type="genus" reg="Alucita">A.</tp:taxon-name-part><tp:taxon-name-part taxon-name-part-type="species" reg="olga">olga</tp:taxon-name-part></tp:taxon-name></italic>, and by the gnathos and valva widened at the apices in <italic><tp:taxon-name><tp:taxon-name-part taxon-name-part-type="genus" reg="Alucita">A.</tp:taxon-name-part><tp:taxon-name-part taxon-name-part-type="species" reg="spicifera">spicifera</tp:taxon-name-part></tp:taxon-name></italic>.</p></tp:treatment-sec><tp:treatment-sec sec-type="description" id="SECID0E2KBG"><title>External characters.</title><p>Head, thorax and tegula with brown-yellow clinging scales. Labial palpus spotty, with alternating white and black scales, 2 × longer than longitudinal eye diameter, bent upwards. Third segment long, thin, tapered to apex. Antenna yellow, interspersed with dark brown scales. Wingspan 10–11 mm, of holotype 11 mm. Wing mottled, yellowish brown. Wing base coloured with dark brown scales. First lobe of fore wing with well-expressed orange elongated spots, alternating with dark brown elongated spots separated by white bands. Alternation of orange and dark brown spots on other lobes of both wings. Apical area of all lobes ends with dark brown spot. Fringe on wing yellowish brown, with alternating portions of pale and brown hairs. Hind leg pale yellow.</p></tp:treatment-sec><tp:treatment-sec sec-type="Male genitalia" id="SECID0EALBG"><title>Male genitalia.</title><p>Uncus medially narrow, distally widened, apex with four claw-like processes forming a kind of rake. Gnathos wide, oval. Gnathos arms straight, narrow, apically tapered. Valva quite wide, short, membranous, poorly sclerotised. Anellus arms long, wide. Saccus slightly elongated, oval. Phallus narrow, elongated, longer than entire genital structure, with one well-expressed narrow long cornutus and cluster of small needle-shaped cornuti distally.</p></tp:treatment-sec><tp:treatment-sec sec-type="Female genitalia" id="SECID0EFLBG"><title>Female genitalia.</title><p>Papilla analis elongated, narrow triangle. Posterior apophyses thin, straight. Anterior apophyses thin, slightly longer than posterior apophyses. Antrum wide, funnel-shaped, sclerotised. Ductus wide, short, narrow at confluence to bursa copulatrix. Ductus seminalis short, wide. Bursa copulatrix big, oval, with two narrow longitudinal ribbon-like signa, impregnation of many small spines inside the whole bursa.</p></tp:treatment-sec><tp:treatment-sec sec-type="distribution" id="SECID0EKLBG"><title>Distribution.</title><p>Cameroon.</p></tp:treatment-sec><tp:treatment-sec sec-type="Flight period" id="SECID0EPLBG"><title>Flight period.</title><p>April.</p></tp:treatment-sec><tp:treatment-sec sec-type="etymology" id="SECID0EULBG"><title>Etymology.</title><p>The species name is a noun in apposition in honour of Olga Birichevskaya.</p></tp:treatment-sec></tp:taxon-treatment>
