# Supplementary material for: A newly discovered biodiversity hotspot of many-plumed moths in the Mount Cameroon area: first report on species diversity, with description of nine new species (Lepidoptera, Alucitidae)
Source: Zookeys. 2018 Jul 30;(777):119–39. doi: 10.3897/zookeys.777.24729 (PMC6079098; doi:10.3897/zookeys.777.24729)
Supplement: Supplementary material 1 — Table of localities [file zookeys-777-119-s001.xlsx]

## Sheet: Sheet1
Species	Latitude	Longitude
Alucita acalyptra	N 4.08791°	E 9.05051°
Alucita chloracta	N 4.08791°	E 9.05051°
Alucita chloracta	N 4.10144°	E 9.06100°
Alucita chloracta	N 4.11750°	E 9.07094°
Alucita chloracta	N 4.11700°	E 9.07292°
Alucita coffeina	N 4.11750°	E 9.07094°
Alucita megaphimus	N 4.08791°	E 9.05051°
Alucita megaphimus	N 4.10144°	E 9.06100°
Alucita megaphimus	N 4.11750°	E 9.07094°
Alucita spicifera	N 4.11750°	E 9.07094°
Alucita spicifera	N 4.11700°	E 9.07292°
Alucita longipenis sp. nov.	N 4.11750°	E 9.07094°
Alucita longipenis sp. nov.	N 4.11700°	E 9.07292°
Alucita lidiya sp. nov.	N 4.08791°	E 9.05051°
Alucita lidiya sp. nov.	N 4.10144°	E 9.06100°
Alucita lidiya sp. nov.	N 4.11750°	E 9.07094°
Alucita ludmila sp. nov.	N 4.08791°	E 9.05051°
Alucita ludmila sp. nov.	N 4.10144°	E 9.06100°
Alucita ludmila sp. nov.	N 4.11750°	E 9.07094°
Alucita escobari sp. nov.	N 4.08791°	E 9.05051°
Alucita escobari sp. nov.	N 4.11750°	E 9.07094°
Alucita mischenini sp. nov.	N 3.98183°	E 9.26250°
Alucita mischenini sp. nov.	N 4.11750°	E 9.07094°
Alucita fokami sp. nov.	N 4.08791°	E 9.05051°
Alucita fokami sp. nov.	N 4.10144°	E 9.06100°
Alucita fokami sp. nov.	N 4.11750°	E 9.07094°
Alucita janeceki sp. nov.	N 4.08791°	E 9.05051°
Alucita janeceki sp. nov.	N 4.10144°	E 9.06100°
Alucita besongi sp. nov.	N 4.08791°	E 9.05051°
Alucita olga sp. nov.	N 4.08791°	E 9.05051°
Alucita olga sp. nov.	N 4.11750°	E 9.07094°
